# Supplementary material for: Dr. Google: Physicians—The Web—Patients Triangle: Digital Skills and Attitudes towards e-Health Solutions among Physicians in South Eastern Poland—A Cross-Sectional Study in a Pre-COVID-19 Era
Source: Int J Environ Res Public Health. 2023 Jan 5;20(2):978. doi: 10.3390/ijerph20020978 (PMC9858975; doi:10.3390/ijerph20020978)
Supplement: Supplementary file 1 [file ijerph-20-00978-s001.zip]

Archive with 3 entries (3 files):
- Supplementary S1_Questionnaire.pdf
- Supplementary S2_Freqencies.pdf
- Supplementary S3_Correlations.pdf
